# Supplementary material for: Transforming hematological research documentation with large language models: an approach to scientific writing and data analysis
Source: Blood Res. 2025 Mar 6;60(1):15. doi: 10.1007/s44313-025-00062-w (PMC11885755; doi:10.1007/s44313-025-00062-w)
Supplement: Supplementary file 1 — Supplementary Material 1. [file 44313_2025_62_MOESM1_ESM.zip]

Archive with 4 entries (4 files):
- Supplementary Table S1-hsh.docx
- Supplementary Table S2-hsh.docx
- Supplementary Table S3-hsh.docx
- Supplementary Table S4-hsh.docx
